# Supplementary material for: Combined Protein and Alkaloid Research of Chelidonium majus Latex Reveals CmMLP1 Accompanied by Alkaloids with Cytotoxic Potential to Human Cervical Carcinoma Cells
Source: Int J Mol Sci. 2021 Oct 31;22(21):11838. doi: 10.3390/ijms222111838 (PMC8584587; doi:10.3390/ijms222111838)
Supplement: Supplementary file 1 [file ijms-22-11838-s001.zip]

Archive with 2 entries (2 files):
- NawrotR_et_al_Supplementary_Data_Set.xlsx
- NawrotR_et_al_Supplementary_infromation.pdf
